# Supplementary material for: Global marine redox changes drove the rise and fall of the Ediacara biota
Source: Geobiology. 2019 Jul 28;17(6):594–610. doi: 10.1111/gbi.12359 (PMC6899691; doi:10.1111/gbi.12359)
Supplement: Supplementary file 1 [file GBI-17-594-s001.xls]

## Sheet: Jiulongwan Section (South China
Supplementary Database S1:δ238U data with asscoatied geochemical data from the Jiuongwan section (South China)
Sample Number	δ238U (‰)	δ13C (‰)	δ18OVPDB (‰)	heights (m)		Mg	Al	P	Ca	Ti	V	Cr	Mn	Fe	Rb	Sr	Mo	Ba	La	Ce	Pr	Nd	Sm	Eu	Gd	Tb	Dy	Ho	Er	Tm	Yb	Lu	Th	U
						unit: ppm
JLW-01		-7.769	-0.209	139.9
JLW-02		-7.733	-3.152	139.3
JLW-03		-7.743	-3.572	138.6
HN-07		-8.16261	-5.82973	138.5
JLW-04		-7.463	-3.012	138.3
JLW-05	-0.196595	-7.862	-4.189	137.9		83526.7	536.827	661.046	212946	5.59533	118.332	14.3776	158.305	7273.46	5.29888	94.4083	0.386442	135.287	7.31144	14.3977	1.90916	7.48323	1.54494	0.276338	1.38901	0.20601	1.20973	0.237593	0.655476	0.0874456	0.535862	0.0768653	4.14099	0.896116
JLW-06	-0.379691	-8.019	-5.157	137		61834	761.479	350.621	289068	5.3613	32.868	11.812	125.438	6016.84	1.17709	118.317	0.217263	17.2437	6.22867	11.6944	1.5267	5.7668	1.15935	0.204217	1.04861	0.157566	0.928735	0.184951	0.520164	0.0692497	0.433319	0.0613587	2.81572	0.488122
JLW-07	-0.292665	-8.539	-7.31	136.2		8183.1	438.259	509.029	360745	2.08889	5.90897	1.80006	72.329	2698.75	2.71491	145.459	0.157697	16.847	4.62316	8.62996	1.14317	4.42104	0.887649	0.161368	0.828377	0.123304	0.725582	0.144145	0.390695	0.0506511	0.30348	0.0444298	1.57617	0.461955
JLW-08	-0.254046	-8.401	-7.334	135.1		4366.28	537.073	330.506	358636	3.52562	9.32809	4.10074	51.9529	4264.7	2.77196	152.664	0.225472	50.033	4.80407	9.00593	1.1934	4.55035	0.901114	0.157679	0.812218	0.119224	0.70502	0.136803	0.382707	0.0502086	0.316197	0.0453462	1.66419	0.372693
JLW-09	-0.437256	-8.304	-7.011	134		3344.22	461.659	308.727	378589	2.0767	12.6249	7.08421	50.0045	3073.09	1.73397	168.917	0.125746	30.3715	4.60967	8.49	1.14524	4.38524	0.867317	0.15686	0.789829	0.117348	0.697523	0.136039	0.374678	0.05082	0.317552	0.0453712	1.25254	0.352253
JLW-10	-0.280644	-8.381	-7.436	133		4195.56	424.456	298.899	371010	2.40296	5.29036	1.96548	51.2319	3193.95	0.867699	144.896	0.114363	25.9688	4.79449	8.92163	1.16025	4.39359	0.860639	0.153045	0.780564	0.114936	0.671199	0.132578	0.361419	0.0469283	0.288863	0.0416731	1.56263	0.411251
JLW-11	-0.242553	-8.356	-7.718	132.2		24163.2	343.175	481.673	322399	1.52586	53.4535	4.26095	105.443	6667.54	1.39877	162.451	0.0791982	83.121	6.28467	12.2396	1.66276	6.35343	1.29182	0.220782	1.13532	0.171993	1.00076	0.190872	0.528913	0.0694044	0.426642	0.0605706	3.1605	0.661141
JLW-12	-0.278086	-8.44	-7.944	131.6		12054	460.827	339.34	346437	2.58697	35.3133	7.71675	82.1173	5312.4	1.09863	170.128	0.107065	55.8425	5.96187	11.2305	1.48424	5.57172	1.10509	0.193996	1.01218	0.148283	0.857098	0.167773	0.458473	0.0588621	0.362113	0.0519288	2.15098	0.663834
JLW-13	-0.0668337	-8.513	-8.325	130.7		5790.66	339.527	202.042	361711	2.04832	13.4849	2.36698	70.3121	4725.18	0.662133	211.462	0.253908	97.9115	6.5607	12.0346	1.5414	5.70532	1.09646	0.203907	0.997634	0.151959	0.919952	0.186113	0.520399	0.070681	0.445616	0.0662409	1.36618	1.17285
JLW-14	-0.306724	-8.45	-8.391	130		3523.62	582.037	228.474	367319	2.54819	16.3905	6.07139	50.3387	2172.79	1.36307	188.423	0.042905	60.43	4.59825	8.26285	1.07441	3.97035	0.760543	0.139737	0.67959	0.0998349	0.598159	0.118064	0.326218	0.0435261	0.26869	0.038025	1.37629	0.409306
JLW-15	-0.232721	-8.47	-8.406	129		4619.08	334.288	260.57	359830	1.23954	10.0089	3.47776	53.0327	2122.27	3.12841	190.045	0.0712505	95.6809	4.85998	8.65299	1.12697	4.1769	0.817244	0.148065	0.738283	0.10867	0.642751	0.126654	0.347662	0.0453926	0.277329	0.0395796	1.13317	0.408702
JLW-16	0.106473	-8.58	-8.601	128		6993.29	719.582	261.927	372814	7.84145	32.9877	12.2232	84.8976	4047.53	1.58463	185.061	0.0835311	326.491	8.21688	14.8766	1.95023	7.28806	1.40944	0.271045	1.27803	0.191852	1.12261	0.221507	0.60359	0.0791859	0.496758	0.0691749	2.24319	0.236853
JLW-17	-0.0410366	-8.735	-8.872	127		3730.37	445.822	175.963	375350	1.93145	24.2285	5.04614	66.8964	2490.55	2.2362	218.432	0.0433986	218.219	7.0864	11.7632	1.49516	5.44168	1.01754	0.201681	0.93902	0.141668	0.847785	0.169496	0.47593	0.0632953	0.397293	0.0579767	1.42718	0.213931
JLW-18	0.211172	-8.767	-8.955	126.3		3659	270.289	176.029	365815	1.64285	25.1805	9.30903	61.1321	2688.9	0.820754	196.246	0.253839	443.723	6.34764	11.0112	1.42744	5.19369	1.01203	0.200165	0.915509	0.139824	0.827196	0.164461	0.459664	0.0620708	0.383114	0.0561241	1.50837	0.287818
JLW-19		-8.768	-8.881	125		8424.51	265.604	223.545	317020	1.34368	16.0311	5.93245	71.7834	3869.23	1.63297	168.223	0.182456	234.217	6.50816	11.363	1.46571	5.41741	1.0444	0.192572	0.943987	0.13822	0.81182	0.158535	0.432613	0.0564347	0.346581	0.0473087	1.68986	0.183511
JLW-20	-0.168237	-8.856	-9.095	124.2		4081.42	341.181	163.43	371316	1.71973	19.6571	4.99117	66.6783	3069.12	1.37896	190.966	0.0821554	71.2257	5.58532	10.0433	1.30199	4.78201	0.926368	0.16961	0.816661	0.124004	0.733272	0.14494	0.402745	0.0533881	0.332444	0.0476761	1.35431	0.138744
JLW-21	0.0287829	-8.889	-9.044	123.2		13320.9	278.329	176.388	340641	1.97396	22.7176	5.47728	97.001	4942.48	0.6971	163.617	0.230064	130.698	7.48689	13.782	1.78903	6.55444	1.27276	0.229903	1.12158	0.168929	0.978605	0.189821	0.512617	0.0663558	0.405664	0.0569142	1.66444	0.215319
JLW-22	0.138616	-8.715	-9.714	122.2		15612.9	398.718	289.033	340552	1.83955	33.9274	8.17231	107.103	5624.35	1.35833	185.38	0.0732445	6.15873	7.74795	14.5202	1.89033	7.12023	1.37901	0.244663	1.2241	0.183042	1.06608	0.203802	0.555515	0.0714398	0.442013	0.0608943	2.36216	0.523605
JLW-23	-0.320618	-8.951	-9.781	121.2		5170.67	342.207	157.628	355231	1.69872	13.3845	8.3444	78.5804	3455.82	0.831512	172.401	0.0618934	95.6603	7.20068	12.7991	1.66119	6.07093	1.15828	0.209501	1.0518	0.158166	0.949121	0.187678	0.518279	0.0688161	0.434089	0.0616407	1.6227	0.108051
JLW-24	-0.469836	-9.013	-9.71	120		5979.17	258.165	178.096	353381	0.924767	13.9492	4.36805	86.7472	3920.91	0.971279	174.745	0.0708776	81.1217	6.91522	13.0272	1.68778	6.30344	1.25086	0.221768	1.08766	0.160717	0.95009	0.185547	0.500721	0.0649544	0.403137	0.0557324	1.53972	0.0897322
JLW-25	-0.542841	-8.962	-9.759	119.2		5141.32	292.637	170.516	351866	1.58085	8.23199	5.42863	93.237	3069.02	0.737067	173.127	0.0863449	400.926	7.45869	13.3372	1.70969	6.41248	1.24176	0.256193	1.11333	0.165709	0.972447	0.189383	0.516632	0.0677168	0.41707	0.0594609	1.71102	0.116023
JLW-26	-0.302245	-9.102	-9.985	118		7132.58	440.247	128.04	304690	4.35048	16.1283	6.32959	84.0704	4129.33	1.0696	132.017	0.0766531	185.455	7.40295	13.2547	1.73003	6.40927	1.23361	0.233215	1.10808	0.166859	0.985382	0.193019	0.5269	0.0701249	0.431103	0.0612293	1.81884	0.090532
JLW-27	-0.435681	-9.078	-9.924	117.4		17148.2	391.9	172.84	328310	1.38484	19.8278	4.19054	109.368	4694.2	3.45078	138.179	0.0826781	44.7681	7.7122	14.9001	1.89805	7.06899	1.38054	0.238461	1.20972	0.183365	1.0764	0.207464	0.565959	0.0729051	0.442261	0.0623279	1.89267	0.152723
JLW-28	-0.106929	-9.054	-9.861	116.6		22401.4	663.598	227.133	303240	3.31234	29.7448	7.44193	110.841	7031.78	2.96413	120.983	0.0723814	12.2318	9.10268	16.9109	2.17532	8.11478	1.58503	0.276804	1.39468	0.211295	1.2475	0.240447	0.662873	0.086951	0.533	0.0735449	2.76883	0.232273
JLW-29		-9.011	-10.479	116
JLW-30	-0.2333	-8.947	-7.053	115		110823	893.536	276.461	183454	4.51968	22.0418	8.44697	244.781	5060.94	2.6242	32.1489	0.101028	18.6522	7.7517	15.48	2.0743	8.02717	1.68644	0.296978	1.529	0.233752	1.40212	0.271102	0.742734	0.0958671	0.573976	0.0760855	2.98192	0.117048
JLW-31	-0.251725	-9.056	-6.839	114		113624	661.909	195.977	208220	4.7121	9.09005	9.93196	226.964	5040.23	0.907026	47.5343	0.170235	13.379	9.46142	16.9783	2.16735	8.10778	1.57838	0.286049	1.48165	0.224071	1.33208	0.260121	0.702855	0.0907546	0.555306	0.0772972	1.73202	0.0954802
JLW-32		-8.662	-6.439	113		112686	950.769	375.776	195235	3.55033	20.4413	13.9211	233.649	4369.74	1.11584	56.2427	0.170463	944.249	6.01733	12.3248	1.73746	6.92747	1.54477	0.321901	1.42264	0.215324	1.25075	0.240357	0.636426	0.08168	0.49485	0.0704022	2.68436	0.173589
JLW-33	-0.235714	-7.84	-5.746	112		106886	1333.8	460.953	180726	6.23203	15.2581	8.2864	170.927	2664.21	2.47682	49.6678	0.222904	15.4144	7.21499	15.1501	2.03456	8.19023	1.76006	0.317685	1.59217	0.234623	1.33335	0.251367	0.656119	0.0832297	0.500019	0.0680402	3.47798	0.179346
JLW-34	-0.129097	-6.312	-2.643	111		114322	1049.7	243.87	186423	1.98968	14.0342	6.76734	204.421	988.743	1.50698	48.2218	0.0611932	14.7817	5.72043	10.9724	1.40139	5.5524	1.18527	0.227658	1.10177	0.170045	1.0192	0.200855	0.562741	0.0760556	0.464621	0.066399	2.13595	0.323104
JLW-35	-0.533729	-5.404	-3.986	110		124380	703.953	470.16	199847	6.00932	9.03225	5.48253	156.281	1212.37	1.1197	42.2793	0.186141	8.19746	3.43489	7.18553	0.99965	4.00991	0.862538	0.179134	0.791522	0.11735	0.673107	0.131073	0.346486	0.0442166	0.26839	0.0383842	1.22096	0.394251
JLW-36	-0.10017	-6.412	-4.175	109		111425	936.938	244.493	189915	5.15683	12.8012	6.98984	228.551	5148.88	1.22597	53.7763	0.115575	26.4934	6.759	12.5836	1.56567	6.12689	1.30526	0.262378	1.25786	0.197224	1.20329	0.241519	0.66911	0.0878824	0.540832	0.0782761	2.48651	0.252804
JLW-37	-0.428777	-6.134	-4.252	108.7		103525	1320.24	384.123	171812	7.12618	18.7436	5.01817	370.391	2907.4	5.0329	45.389	0.0467906	15.7048	9.63021	18.7696	2.35352	9.26826	2.00023	0.432199	1.8764	0.296936	1.79182	0.357244	1.00172	0.133845	0.851656	0.121821	2.11071	0.182114
JLW-38		-5.143	-5.12	107.6
JLW-39	-0.792973	-1.98	-7.329	106.6		31224.1	61.1159	76.3984	72259.6	5.28113	2.6854	2.38211	113.349	493.228	0.0757659	19.7267	0.159636	1.83546	0.560305	0.816004	0.125646	0.489338	0.0904697	0.0242819	0.0904269	0.0135331	0.080778	0.0174035	0.0501991	0.006682	0.0414378	0.00631252	0.0573363	0.770563
JLW-40		-2.748	-5.13	105.7
JLW-41	-0.950803	-1.799	-3.694	104.6		130541	382.311	269.576	210601	6.70902	4.46591	3.05701	170.862	1055.76	1.13089	44.6697	0.0804199	2.87161	4.79383	6.34268	1.12144	4.49076	0.907215	0.19515	0.794408	0.124922	0.773955	0.159774	0.457119	0.0622392	0.41018	0.0623501	0.537007	0.15672
JLW-42	-0.732534	-1.266	-3.614	103.6		128956	376.828	380.822	213605	6.68672	3.85369	3.40079	177.097	1094.35	0.389251	45.4585	0.0604249	4.60913	5.24737	6.89512	1.22169	5.02555	0.974727	0.199404	0.87352	0.126806	0.733416	0.147647	0.407407	0.0546865	0.354336	0.0549297	0.71585	0.117068
JLW-43	-0.666716	-0.75	-4.068	102.6		132260	352.105	137.352	213518	3.60828	4.85136	2.3803	185.207	1081.86	0.894419	41.3336	0.0534053	2.60625	3.51429	4.84494	0.761319	2.92427	0.599961	0.138513	0.567658	0.0935717	0.598477	0.125715	0.368614	0.0513986	0.337584	0.0528655	0.280398	0.0673745
JLW-44		-0.166	-2.659	101.7		120178	756.066	250.625	201579	6.78819	5.43574	2.70397	177.253	1254.66	0.769812	47.9015	0.0660258	4.21451	4.25407	6.53708	0.967179	3.79703	0.811133	0.184908	0.787151	0.131301	0.8375	0.176136	0.51653	0.0739531	0.485235	0.0764235	0.59189	0.123369
JLW-45	-0.706244	-0.061	-4.292	100.7		129446	195.675	263.877	209469	4.30107	3.58419	2.92532	189.684	1210.57	0.52763	44.7177	0.0301221	2.91307	3.72007	5.44192	0.853382	3.4174	0.70183	0.160927	0.67647	0.107285	0.685548	0.141266	0.407874	0.0550497	0.353349	0.0534784	0.302575	0.0911697
JLW-46	-0.770749	2.669	-4.809	99.7		109846	493.958	615.284	182882	5.96983	4.82394	2.82712	191.11	1745.51	1.1059	47.8904	0.0295685	5.26473	5.08195	7.00982	1.14801	4.82757	0.965653	0.21725	0.894606	0.131311	0.789735	0.157121	0.43109	0.0562233	0.335971	0.0489567	0.54089	0.104768
JLW-47	-0.645229	2.937	-6.059	98.8		120268	305.043	316.683	203222	2.42516	3.54303	1.86468	208.753	1420.08	0.72917	55.5549	0.0142877	6.84355	8.03337	10.3435	1.77939	7.33555	1.35187	0.290025	1.16168	0.160895	0.890042	0.169071	0.444749	0.0529719	0.321046	0.0472462	0.386632	0.102935
JLW-48	-0.767116	2.939	-6.406	97.8		124654	240.363	159.501	216616	2.5795	2.84142	1.46816	193.731	2026.03	0.401299	53.0402	0.0267256	5.97212	3.46694	4.64107	0.787658	3.36629	0.656951	0.144662	0.591634	0.0838093	0.48527	0.0992826	0.26983	0.0344133	0.212271	0.0313368	0.413464	0.118606
JLW-49	-0.680612	3.45	-3.552	96.8		104309	1962.69	322.661	194993	4.00142	3.17245	2.11988	149.461	2129.41	2.31343	125.698	0.0173666	5.65257	7.15067	10.103	1.6468	6.80433	1.27345	0.268857	1.10211	0.151272	0.827168	0.153369	0.401113	0.0510458	0.29851	0.0422635	0.415728	0.134777
JLW-50		2.589	-7.752	95.8		72073.2	2920.98	200.021	291143	6.09812	3.25117	2.33355	135.417	1960.28	1.99281	117.468	0.0154256	6.8733	8.88067	11.3815	1.88623	7.61374	1.37117	0.281637	1.14237	0.158371	0.85997	0.162269	0.425758	0.0534945	0.32991	0.0473285	0.298284	0.128777
JLW-51	-0.647105	3.156	-6.685	94.8		73908.3	1552.07	417.327	263193	3.26501	2.12638	1.52968	125.945	1385.64	0.899669	116.565	0.00794293	4.62696	8.15923	11.1715	1.7343	6.93606	1.29566	0.300943	1.14994	0.154054	0.8246	0.150486	0.378883	0.0454752	0.278515	0.0409809	0.255091	0.0561928
JLW-52	-0.753711	3.966	-4.363	93.8		99137.6	1612.2	682.905	186358	3.24889	3.33152	2.37676	114.398	1730.75	0.808795	117.997	0.00774261	6.26374	7.56951	9.20232	1.81981	7.70565	1.48553	0.32009	1.34058	0.184038	1.0368	0.197658	0.520761	0.0660781	0.392719	0.0574549	0.379409	0.0752408
JLW-53	-0.547687	4.308	-6.511	92.8		74283.5	2566.86	239.049	276413	7.4683	3.04984	2.51716	102.91	1255.51	4.52423	164.518	0.0145538	6.46853	4.24919	5.68626	0.906506	3.65065	0.689152	0.151269	0.64222	0.0924969	0.535936	0.107563	0.291577	0.0373682	0.231497	0.0341249	0.352967	0.141495
JLW-54	-0.756477	4.525	-9.141	91.8		35294.9	200.602	174.745	262389	1.25796	1.02966	1.15247	67.6163	500.157	0.425102	138.749	0.00620895	13.2344	4.59899	4.69347	0.951415	4.00122	0.702074	0.154178	0.604532	0.0758981	0.400705	0.0768338	0.200176	0.0244726	0.145625	0.0213065	0.149855	0.15566
JLW-55	-0.744079	4.794	-9.048	91.8		7083.47	294.12	84.9749	378471	2.03557	1.02345	0.312481	66.6847	240.594	1.52672	163.558	0.0155348	169.285	2.83016	3.57045	0.491404	1.87466	0.302343	0.0766864	0.244772	0.028685	0.143565	0.0251497	0.0666053	0.00805853	0.0495625	0.00673478	0.0492184	0.10361
JLW-56	-0.877989	4.366	-4.339	89.6		105834	98.5997	138.148	185475	4.02139	0.794917	0.866694	75.341	610.109	0.757574	90.7106	0.0150298	2.83989	2.86887	3.15724	0.6244	2.66903	0.478946	0.117755	0.404546	0.0496617	0.271156	0.0498998	0.128662	0.0149207	0.0866613	0.0127032	0.0633487	0.0631786
JLW-57	-0.8282	4.529	-3.519	89

## Sheet: Bol'shoy Patom section (Siberia
Supplementary Database S2:δ238U data with asscoatied geochemical data from the Bol'shoy Patom section (Siberia)
Sample Number	δ238U (‰)	δ13C (‰)	δ18OVPDB (‰)	heights (m)		Mg	Al	P	Ca	Ti	V	Cr	Mn	Fe	Rb	Sr	Mo	Ba	La	Ce	Pr	Nd	Sm	Eu	Gd	Tb	Dy	Ho	Er	Tm	Yb	Lu	Th	U
						unit: ppm
'62-05'	-0.313179	-7.5	-8.06084	912		5529.4	701.783	77.5442	357226	4.5068	1.32347	1.65569	155.029	2502.77	0.847549	497.064	0.0804414	4.70026	4.84986	9.58135	1.11311	4.18769	0.823837	0.147565	0.737463	0.109877	0.637173	0.124832	0.340014	0.0435543	0.2609	0.0365182	0.801319	0.45479
'65-05'	-0.35172	-8	-8.15784	899		13758.8	742.233	251.575	296677	3.31092	1.85431	3.10353	191.922	3220.8	0.414702	262.124	0.047103	6.94831	10.212	20.148	2.40631	9.07671	1.72348	0.321632	1.50301	0.225316	1.32306	0.260976	0.723276	0.0974761	0.613254	0.0879111	2.37521	1.15844
'66-05'	-0.223947	-8.3	-8.15784	892		7070.39	901.782	569.982	321939	3.33784	3.0479	2.80718	228.892	3193.04	0.253013	363.27	0.0218103	4.35799	10.7449	22.048	2.63165	10.1781	2.08866	0.417626	1.97407	0.309389	1.86044	0.367259	1.00824	0.134671	0.839353	0.118489	1.88537	2.99453
'67-05'	-0.362299	-8.8	-8.93385	885		4465.99	126.906	309.245	371484	1.73247	1.32171	0.877813	210.291	1221.91	0.0797395	445.469	0.0497159	9.87518	4.85912	9.93435	1.09205	4.16178	0.838168	0.179566	0.797389	0.122471	0.740484	0.149172	0.43003	0.0596227	0.394612	0.0577343	0.563994	1.44724
'68-05'	-0.206935	-8.3	-8.54585	880		36751.6	135.275	191.913	281650	2.0362	3.05623	1.72663	229.192	3963.12	0.0933441	324.342	0.0547676	3.92209	3.6506	7.5893	0.861941	3.40779	0.721838	0.15998	0.698484	0.105796	0.654346	0.130184	0.366345	0.0495276	0.307692	0.0453312	0.551002	3.16484
'69-05'	-0.204196	-8.9	-8.44885	869		20747.8	305.39	497.796	264348	1.99461	2.96535	1.92472	170.35	2240.24	0.178397	306.11	0.0527808	24.438	3.71359	8.06724	0.929936	3.69353	0.797439	0.177722	0.748511	0.115259	0.696872	0.139287	0.391683	0.0531676	0.335821	0.0489257	0.82653	2.25087
'72-05'	-0.25664	-9.4	-9.51586	833		7472.81	340.953	67.1055	357280	1.45335	2.03569	1.8205	251.866	2218.2	0.239934	294.869	0.0373633	3.56006	7.70548	13.8903	1.56803	5.90338	1.15615	0.282302	1.09106	0.168139	1.00532	0.198101	0.543197	0.0713573	0.439617	0.060497	0.76307	1.99316
'74-05'	-0.433705	-8.3	-9.70987	821		4211.27	438.812	94.3868	367442	3.07001	1.21741	1.60351	175.414	1902.41	0.178223	743.006	0.0612282	10.171	6.1664	11.6016	1.36768	5.1846	0.997753	0.190172	0.846594	0.122134	0.697939	0.13311	0.364997	0.0488633	0.30304	0.0427	1.07873	3.11946
'76-05'	-0.196736	-8.7	-8.44885	796		8378.5	189.351	210.507	378856	2.06052	3.58257	1.70976	346.349	1908.3	0.0700733	387.033	189.658	4.98773	4.15236	8.204	0.911204	3.61857	0.823617	0.19606	0.882478	0.141826	0.929934	0.19946	0.590782	0.0840149	0.54608	0.0820156	0.502412	2.8075
'77-05'	-0.31335	-9.1	-8.83685	789		4544.55	205.2	529.865	360932	2.45498	3.08833	2.70451	399.762	1738.87	0.0967334	403.718	6.68214	9.02484	5.30643	11.024	1.25114	5.04763	1.1339	0.268016	1.16691	0.188684	1.19787	0.253463	0.728059	0.10326	0.652829	0.0963897	0.819357	3.10283
'78-05'	-0.246312	-8	-9.12786	781		4666.32	412.963	208.838	323904	4.76273	1.71449	2.57112	155.718	2666.35	0.207598	570.636	0.386419	8.53968	9.13087	18.3432	2.19385	8.2386	1.57102	0.254116	1.27653	0.18688	1.07532	0.209312	0.590855	0.0813642	0.522166	0.0751742	4.32082	2.5919
'79-05'	-0.147665	-8.1	-9.03086	775		4245.35	174.633	75.3434	324023	1.96817	5.59147	1.27279	118.532	1390.15	0.100297	359.169	0.0984857	4.06408	4.10748	8.40132	0.988192	3.83138	0.771454	0.177147	0.710296	0.104699	0.603452	0.114702	0.29996	0.0383364	0.232413	0.0326259	0.380945	3.65441
'80-05'	-0.243869	-7.2	-9.32186	763		3447.45	31.2052	236.705	283783	1.06818	0.764785	0.527313	162.176	808.32	0.0311123	342.945	0.0600934	7.90829	3.33136	6.83655	0.754725	2.91103	0.620995	0.134973	0.608326	0.0946007	0.571336	0.115858	0.332209	0.0457538	0.29176	0.0426556	0.405087	0.836716
'81-05'	-0.317536	-7.5	-9.12786	760		12329.6	1011.45	171.023	288973	6.6122	2.93218	5.09435	144.753	3774.71	0.681425	711.477	0.146322	5.1009	6.68945	14.0429	1.67967	6.44233	1.32659	0.272811	1.17644	0.179169	1.06603	0.210284	0.584849	0.0790373	0.505805	0.0737276	1.32496	0.998488
'82-05'	-0.34	-8.3	-9.32186	752		7390.58	892.709	201.559	282938	5.51326	3.54767	4.63755	167.582	3037.02	0.388165	696.731	0.450909	7.0205	9.22704	18.5876	2.26309	8.597	1.72982	0.331815	1.48605	0.222233	1.30373	0.252538	0.710279	0.0959823	0.617385	0.0892671	2.12796	4.99347
'83-05'	-0.33	-7.3	-9.12786	741		6174.67	162.22	110.811	356156	1.85046	1.30713	1.82659	86.6649	1169.45	0.0712744	2897.19	0.054339	31.5845	2.24409	4.67559	0.528475	2.09022	0.442641	0.105016	0.414111	0.0624423	0.371395	0.0739685	0.206778	0.0283334	0.177603	0.0263288	0.375043	6.47368
'85-05'	-0.21	-7.9	-9.41886	731		6638.2	897.322	217.158	321256	4.78639	3.02842	5.81548	181.558	2212.67	0.325105	668.202	0.152216	4.60102	5.74428	11.5638	1.38702	5.39189	1.08843	0.220002	0.964502	0.146304	0.876589	0.176614	0.494347	0.0674184	0.427679	0.0626487	1.40192	2.80608
'86-05'	-0.4	-7.4	-9.70987	723		5202.18	627.499	111.471	328135	1.52481	0.826523	1.77137	161.042	1982.67	0.302213	595.749	0.0183887	23.548	4.25098	8.76867	1.07	4.16234	0.850547	0.175955	0.741977	0.110171	0.648814	0.124677	0.347507	0.0472181	0.301373	0.0457768	0.836744	1.46852
'87-05'	-0.3	-7.9	-9.80687	710		7724.35	663.594	120.317	326661	2.97608	2.52577	2.94362	130.998	2709.84	0.366326	524.389	0.402126	1.63774	3.51474	7.26855	0.886353	3.46875	0.715303	0.145871	0.629735	0.0947864	0.56457	0.112921	0.30784	0.0412532	0.272127	0.0395383	0.848971	4.34211
'88-05'	-0.28	-8.2	-9.12786	698		7391.47	260.558	78.7754	355833	1.58917	1.06696	0.881281	109.464	1706.38	0.209155	496.794	0.201814	1.36367	2.78865	5.51793	0.66247	2.56226	0.511572	0.109881	0.450028	0.0667506	0.393465	0.0775939	0.212428	0.0291068	0.182549	0.0270531	0.391826	2.57206
'89-05'	-0.31	-7.8	-9.12786	688		5485.54	153.088	76.2704	381883	1.08266	0.627759	0.811927	75.2125	1003.92	0.0746643	648.089	0.0411608	2.41166	2.46791	5.05782	0.616535	2.3928	0.488484	0.103899	0.436855	0.0666893	0.40568	0.0789969	0.22073	0.0292708	0.183151	0.0271094	0.389075	2.2958
'99a-05'	-0.17	-9.2	-9.61287	363		6085	392.443	90.2345	372936	1.43013	0.601844	1.94122	76.6445	1499.34	0.190591	504.094	0.0218624	1.5498	2.25225	4.53233	0.540103	2.09848	0.420416	0.0902078	0.361969	0.054724	0.324962	0.0624142	0.170913	0.0225762	0.137486	0.020739	0.299005	1.22058
'105-05'	-0.09	-9	-10.2919	308		3582.3	100.157	50.3461	404337	0.669607	1.03473	2.00994	71.8294	1378.58	0.0589546	881.06	0.0134446	5.88513	1.24053	1.88602	0.213736	0.822056	0.158568	0.0360139	0.151448	0.0219688	0.12841	0.0260264	0.0684096	0.00851836	0.0514857	0.00738272	0.107662	4.30214
101-05'	-0.35	-8.6	-9.80687	353		1934.43	144.517	36.1063	416485	2.65188	0.446776	1.19579	35.6766	1306.04	0.0461314	3206.97	0.0757362	9.55105	0.663455	1.27098	0.156286	0.617896	0.128582	0.0292628	0.114378	0.0168558	0.0991987	0.0200054	0.0558079	0.00751276	0.0469237	0.00707021	0.11417	11.9815
'102-05'	-0.35	-9.1	-9.90387	342		9655.69	397.591	167.342	349412	1.01807	0.592026	1.72878	84.4623	2579.8	0.188245	550.921	0.011627	1.42322	2.19184	4.47299	0.559296	2.25888	0.490647	0.107103	0.431098	0.0643068	0.377581	0.0716849	0.194978	0.0249328	0.156782	0.0224369	0.374347	0.698663
'103-05'	-0.32	-9.8	-9.61287	333		5350.55	113.26	45.8752	388356	0.924594	1.18847	1.31621	80.0801	1159.18	0.120581	520.059	0.0718341	1.27858	1.9645	3.58046	0.415115	1.61939	0.320303	0.0716071	0.290669	0.0436252	0.259093	0.0508063	0.138082	0.0181581	0.113855	0.0168182	0.237705	4.11053
'104-05'	-0.18	-9.3	-10.0979	318		4454.39	127.826	52.0921	389250	1.13819	0.530304	1.48339	54.4026	1556.74	0.102031	631.927	0.308151	1.17749	1.39821	2.80682	0.331725	1.29879	0.266928	0.0577027	0.235114	0.0359401	0.212597	0.0414477	0.117095	0.0163714	0.0994827	0.0152677	0.287725	5.3498
'126-05'	-0.33	-9.5	-10.0009	188		3561.55	336.368	80.1449	397338	1.43724	0.711962	2.44461	84.7882	2041.21	0.0826312	1186.97	0.0129841	1.94443	3.6326	6.93514	0.801921	3.09025	0.601719	0.130249	0.531772	0.0795334	0.466162	0.0912066	0.244797	0.0315982	0.19398	0.0271527	0.275491	8.9245
'125-05'	-0.27	-9.6	-10.0009	163		5181.92	176.972	90.2867	368819	0.770301	0.605939	1.63507	91.9786	1379.35	0.148231	672.637	0.00966302	1.59986	3.14443	6.355	0.765725	2.97464	0.603805	0.129884	0.535311	0.079768	0.469518	0.0908313	0.249798	0.033245	0.208777	0.0306767	0.519887	2.8509
'124-05'	-0.34	-9.7	-10.0009	153		5746.98	159.521	83.956	384086	1.18524	0.677205	2.48729	127.538	1834.67	0.111718	1863.04	0.00807742	27.6499	2.88805	5.8531	0.631566	2.49595	0.508712	0.112738	0.47593	0.0703028	0.415309	0.0802686	0.216886	0.0277274	0.173378	0.0256726	0.407244	4.96712
'123-05'	-0.25	-9.7	-9.70987	146		2640.67	326.91	81.3436	402501	1.82449	0.65026	3.24612	51.723	2167.99	0.0722203	3284.04	0.00761646	23.3681	1.3346	2.49172	0.290828	1.13989	0.227277	0.0523214	0.208013	0.0292914	0.171097	0.0330647	0.0880052	0.011132	0.0662593	0.00962396	0.161122	8.40988
'122-05'	-0.34	-9.5	-9.80687	139		5549.86	396.997	116.106	370369	1.68949	0.892526	3.88906	109.247	1887.68	0.150019	1153.9	0.0219907	1.61347	4.48028	9.40004	1.09058	4.27315	0.863816	0.187474	0.751259	0.112754	0.653964	0.125271	0.342888	0.0451369	0.287108	0.0429408	0.661447	6.58369
'121-05'	-0.44	-9.6	-9.80687	138		4848.63	254.532	111.968	372640	0.791138	0.382891	1.57776	70.7829	1079.13	0.174415	477.105	0.00929105	1.43374	2.04589	3.75973	0.454114	1.78738	0.362559	0.0841079	0.325887	0.0481964	0.27939	0.0545693	0.149959	0.0196101	0.120487	0.0182685	0.348419	1.08962
'120-05'	-0.35	-9.9	-10.0979	133		5346.24	408.936	105.213	383583	1.90235	0.848971	3.89384	94.6867	1652.49	0.165644	964.756	0.0107396	0.718964	4.27589	9.42395	1.0369	4.06145	0.822602	0.175648	0.718879	0.108241	0.628711	0.121888	0.331472	0.0430831	0.267039	0.0396417	0.565249	5.72533
'119-05'	-0.63	-9.7	-10.5829	126		5460.21	147.835	62.2503	381713	1.03492	0.353885	0.938548	57.9731	1119.48	0.131529	667.73	0.00665608	1.34354	1.77189	3.5637	0.422108	1.67407	0.340386	0.0730625	0.29584	0.0442373	0.256153	0.0495971	0.139092	0.0184867	0.118576	0.0175274	0.367881	2.04857
'117-05'	-0.28	-10	-10.2919	111		4376.85	230.649	73.7293	386172	3.24749	0.838675	4.35261	91.9269	1971.65	0.0747637	978.88	0.0132842	4.36573	5.00777	10.4386	1.24994	4.83893	0.992683	0.217955	0.848026	0.128938	0.765923	0.145627	0.389511	0.0504691	0.305559	0.0432551	0.474832	13.333
'113-05'	-0.27	-10.6	-10.3889	61		5092.29	251.184	100.823	344387	0.821734	0.370213	1.65886	195.452	1220.69	0.204631	350.885	0.009545	2.12119	8.75887	17.4771	2.0948	8.1638	1.69297	0.368895	1.54403	0.238069	1.39073	0.263082	0.687669	0.0858611	0.509969	0.0696892	0.971571	0.654708
'112-05'	-0.3	-10.2	-10.6799	52		6881.14	940.312	168.437	303480	1.32579	1.44166	3.88492	194.874	2691.85	0.321782	549.489	0.0110789	2.23199	6.5256	13.4104	1.58366	6.32268	1.32714	0.281316	1.17108	0.174844	1.02845	0.200308	0.548283	0.0741181	0.48967	0.0718828	0.877322	4.00775
'111-05'	-0.04	-10.4	-10.7769	49		5491.18	241.162	88.2367	357467	1.45529	0.530244	1.83721	201.727	1295.98	0.173284	386.457	0.00878772	2.39603	7.23163	13.9754	1.70791	6.64948	1.3532	0.29782	1.19026	0.176971	1.01889	0.193798	0.512772	0.066003	0.3999	0.0574356	1.00241	5.56619
'110-05'	-0.29	-10.4	-10.6799	22		4340.97	370.076	85.7063	382103	1.45109	0.571581	3.25022	237.7	1728.68	0.176121	599.361	0.00717316	1.17534	6.87265	13.8207	1.63044	6.42373	1.34802	0.291092	1.28395	0.194381	1.1346	0.216011	0.561726	0.0680031	0.40096	0.055665	0.509031	5.43807
'109-05'	-0.26	-10.3	-10.5829	18		6666.99	1420.04	192.999	313245	2.64181	1.91654	4.5738	203.311	3244.24	0.769694	1903.1	0.0142953	135.616	6.74743	13.8064	1.66288	6.64074	1.39544	0.303488	1.23799	0.184421	1.08182	0.207557	0.563041	0.0752582	0.48997	0.0716541	0.705205	2.64261
'107-05'	-0.11	-10.7	-10.8739	4		6125.78	1451.77	274.998	286575	2.60485	1.33788	4.66085	199.187	2340.14	0.657338	314.781	0.00500665	6.14764	5.66701	11.9949	1.5389	6.37503	1.48376	0.341144	1.39992	0.221751	1.31476	0.253284	0.668152	0.0889822	0.544046	0.0789498	1.47381	1.46093

## Sheet: Johnnie Formation, Death Valley
Supplementary Database S3: δ238U data with asscoatied geochemical data from the Death Valley section (USA)
Sample Number	δ238U (‰)	δ13C (‰)	δ18OVPDB (‰)	heights (m)		Mg	Al	P	Ca	Ti	V	Cr	Mn	Fe	Rb	Sr	Mo	Ba	La	Ce	Pr	Nd	Sm	Eu	Gd	Tb	Dy	Ho	Er	Tm	Yb	Lu	Th	U
						unit:ppm
J2 1		3.11543	-8.42007	0		91599.6	170.84	300.528	196384	6.66442	3.94765	2.71697	623.877	7637.87	0.162117	223.555	0.0887019	54.109	1.21567	3.19092	0.440093	2.01726	0.501924	0.102276	0.505615	0.0739382	0.441313	0.088037	0.234873	0.0293114	0.171793	0.0249543	0.330195	1.04064
J2 2	-0.67			1.2		97035.4	100.577	91.7011	204513	5.39239	1.90427	0.892463	597.812	8380.45	0.07736	205.562	0.124823	25.5935	0.627797	1.65234	0.214536	0.939248	0.237567	0.0592258	0.23775	0.0362271	0.21871	0.04274	0.11598	0.0146681	0.0878771	0.0124819	0.121315	0.399723
J2 3	-0.68	2.24494	-5.70015	3.2		90711.7	49.7901	410.993	202746	3.3835	2.63604	0.636586	588.267	9274.94	0.0839282	79.5382	0.080239	14.0632	1.72937	4.7195	0.569647	2.50235	0.589212	0.136745	0.592455	0.0829036	0.463873	0.0854749	0.214849	0.0254927	0.14607	0.0204713	0.193689	0.668064
J2 4		0.0858914	-10.5249	3.9
J2 5		0.480257	-8.57302	5.6
J2 6		0.623517	-10.468	7
J2 7				8.8
J2 8	-0.795	1.85535	-6.07996	12		90972.6	65.2592	109.304	205542	2.40425	3.57747	1.03747	1284.52	17119.9	0.216208	76.7593	0.0422708	7.41471	1.65814	5.74292	0.771763	4.28473	1.75195	0.396259	1.7277	0.248967	1.33217	0.224331	0.528176	0.0610905	0.354705	0.0505431	0.580117	0.361943
J2 9	-0.79	-0.15838	-3.75937	13.8		91312.7	106.032	1046.01	217516	3.67619	2.56816	1.21011	2931.9	16641.7	0.325471	87.8913	0.0436811	15.8482	2.48736	8.33771	1.11332	6.35096	2.83229	0.751225	3.70766	0.460405	2.18124	0.346631	0.723637	0.0728814	0.379592	0.0533536	0.730209	1.05501
J2 10	-0.36	-3.57705	-8.91679	40.6		84581.7	951.836	322.321	228144	1.47988	9.17192	1.64196	2631.79	8176.37	0.117459	106.959	0.190488	222.247	2.61957	5.95028	0.83054	4.05819	1.52057	0.410139	2.07273	0.312882	1.69446	0.296658	0.690683	0.0771744	0.43209	0.06168	0.369849	0.525222
J2 11		-3.95695	-7.94438	40.9		77172.3	445.849	354.352	227619	1.85291	2.20515	1.96272	1558.55	7020.43	0.253982	203.869	0.199789	250.476	1.46408	2.91194	0.412751	1.94676	0.659681	0.188678	0.88542	0.119837	0.621528	0.110235	0.263766	0.0305206	0.173635	0.0257924	0.245334	0.505239
J2 12		-4.4078	-7.81847	41.2		99156.9	141.763	417.79	220641	2.85855	1.08044	1.67418	1761.43	18545.5	0.0688336	78.2355	0.162302	24.1706	1.13694	2.73952	0.333908	1.57959	0.48409	0.127186	0.633369	0.0785655	0.425858	0.0804509	0.200321	0.023884	0.137355	0.0211263	0.137842	0.568282
J2 13	-0.57	-4.1994	-7.52841	41.5		96016.5	43.7135	527.026	215863	1.91514	0.575476	1.6509	1605.08	9720.17	0.0228453	82.4063	0.0240321	58.1903	1.51349	3.45021	0.440151	2.11987	0.671054	0.176296	0.889653	0.111222	0.579037	0.105509	0.257631	0.0295095	0.163137	0.0239973	0.15166	0.764395
J2 14	-0.24	-4.04202	-7.17632	41.8		94310.3	908.857	1202.6	234363	5.85798	8.8412	1.70085	2369.64	3445.55	1.15273	161.981	0.0534497	63.0961	9.37698	24.7019	2.67203	12.1885	3.36147	0.717866	3.42303	0.51145	2.88712	0.526149	1.33365	0.164747	1.02298	0.154547	2.44953	1.04747
J2 15	-0.44	-4.94725	-8.4858	42.1		96663.5	227.194	330.228	221289	2.13824	1.42813	1.21975	1466.06	10021.3	0.094061	81.8954	0.176688	87.1117	0.941154	2.42821	0.333171	1.66717	0.600441	0.153487	0.745699	0.0915951	0.479936	0.0868762	0.213953	0.0254017	0.147233	0.0219696	0.160897	0.762432
J2 16	-0.48	-4.64547	-7.46615	42.4		89263.5	239.287	280.281	210202	1.39825	0.7959	1.22323	1272.97	7351.9	0.191935	79.9288	0.167912	64.0169	0.861626	2.12373	0.282504	1.35719	0.452403	0.114488	0.546714	0.0682277	0.360847	0.0656771	0.169262	0.0203701	0.122957	0.0184801	0.245543	0.663104
J2 17	-0.29	-5.06056	-7.28929	42.7		95344.4	136.698	393.378	221478	1.85609	1.32523	0.983239	1064.25	5717.52	0.107744	111.532	0.0988338	33.2724	1.60945	3.43902	0.440616	2.07257	0.687087	0.166091	0.803678	0.100258	0.52971	0.095719	0.240526	0.0289158	0.167904	0.0248538	0.18308	0.620424
J2 18	-0.26			43.1		98543.6	338.309	253.249	227897	2.02615	1.59418	0.82443	1313.28	3400.65	0.0949094	73.5229	0.0791385	40.477	1.61438	3.40517	0.504345	2.56033	1.05067	0.281619	1.19182	0.163909	0.884679	0.15798	0.39249	0.0463967	0.267643	0.0396198	0.183153	0.597006
JSH 1		-10.4653	-7.56757	51.2		66573.1	226.919	660.316	158210	1.68714	5.65888	3.65893	2313.01	8714.85	0.279501	65.2341	0.118637	105.467	6.32889	24.3752	2.88033	14.9086	5.63904	1.41997	6.70553	1.07541	6.25181	1.16247	3.02156	0.381298	2.35795	0.349801	1.10258	0.18892
JSH 2		-10.8854	-10.6769	56.9
JSH 3				57.3
JSH 4				59.6
JHS 5		-9.55459	-19.4675	61.1
JHS 6		-10.7572	-15.5633	62.6
JSH-7		-11.4726	-15.2858	64.1
JSH 8		-9.63613	-14.7953	65.6
JSH 9		-11.2251	-16.074	67.1
JSH 10		-11.1945	-15.1505	68.6
JSH 11		-8.65096	-14.4685	70.1
JHS 12		-10.9649	-15.3263	72.6
JSH 13	-0.15	-10.5609	-15.42	74.1		77188.8	335.763	459.245	164013	1.41517	5.87271	1.80345	1425.54	1900.57	0.562181	54.5122	0.0399237	34.284	6.15422	15.2095	1.70854	7.43636	1.91398	0.406174	1.95239	0.297652	1.7629	0.332891	0.888785	0.115216	0.725418	0.111751	1.527	0.714824
JSH 14		-10.6027	-17.5232	75.6
JHS 15		-10.2809	-18.151	77.1
JHS 16		-9.10659	-15.7391	78.6
JSH 17		-9.63271	-16.9522	80.1
JSH 18		-2.70439	-19.9932	81.6
JSH 18.5		-9.62656	-7.36934	83.1
JSH 19	-0.21	-8.94351	-7.66021	83.85		65385.2	821.926	284.704	161146	3.92336	4.09505	1.69905	1258.66	3545.26	1.10136	105.585	0.0583236	24.0107	3.96423	8.07094	1.0869	4.59962	1.08106	0.211667	1.00654	0.15177	0.88212	0.164416	0.434109	0.055541	0.346678	0.0529414	1.15185	0.816274
JSH 20		-8.49927	-8.6027	84.6
JSH 21	-0.23	-9.74033	-8.01057	86.1		79468.5	205.499	824.528	177232	1.32399	8.45698	1.56699	1212.37	4750.21	0.436662	66.627	0.108848	19.7274	7.99492	22.5067	2.26298	10.1409	2.61913	0.535216	2.5986	0.381348	2.18851	0.401263	1.04463	0.133851	0.844837	0.129344	1.87312	0.733526
JSH 22		-8.9032	-8.85464	87.6		57888.4	185.592	332.71	155022	2.10453	1.39462	0.967046	954.776	6124.56	0.178422	89.511	0.0549982	144.828	0.794425	1.93442	0.238486	1.13043	0.352272	0.0921845	0.450906	0.0568403	0.308657	0.0583086	0.14725	0.0173119	0.103199	0.0156206	0.135438	0.459648
JSH 23	-0.19	-8.68626	-7.70157	89.1		79788.5	399.256	519.121	170062	1.54246	2.61995	1.50794	1530.9	1009.15	0.534534	57.7283	0.0280397	10.6167	5.19875	13.2072	1.53437	6.82441	1.7938	0.364243	1.81699	0.275671	1.62799	0.312883	0.838694	0.106852	0.663558	0.103807	1.66991	0.778933
JSH 24		-9.12082	-7.35109	90.6		84499.8	196.668	209.383	182305	1.19511	4.17488	1.34071	833.051	3807.92	0.486677	49.0871	0.0939664	13.3691	4.4865	10.3746	1.26768	5.38141	1.27271	0.249656	1.21262	0.182374	1.08664	0.207258	0.544324	0.0700489	0.42987	0.0648324	1.18588	0.643789
JSH 25		-8.16082	-8.17772	92.1
